# Supplementary material for: Comparative Genomics Analysis of Keratin-Degrading Chryseobacterium Species Reveals Their Keratinolytic Potential for Secondary Metabolite Production
Source: Microorganisms. 2021 May 12;9(5):1042. doi: 10.3390/microorganisms9051042 (PMC8151938; doi:10.3390/microorganisms9051042)
Supplement: Supplementary file 1 [file microorganisms-09-01042-s001.zip]

Archive with 1 entries (1 files):
- microorganisms-1179057-supplementary.pdf
